# Supplementary material for: “Difficult to Sedate”: Successful Implementation of a Benzodiazepine-Sparing Analgosedation-Protocol in Mechanically Ventilated Children
Source: Children (Basel). 2021 Apr 28;8(5):348. doi: 10.3390/children8050348 (PMC8146538; doi:10.3390/children8050348)
Supplement: Supplementary file 1 [file children-08-00348-s001.zip]

Archive with 1 entries (1 files):
- children-1167961-supplementary.pdf
